# Supplementary material for: Management of recurrent ureteral stricture: a retrospectively comparative study with robot-assisted laparoscopic surgery versus open approach
Source: PeerJ. 2019 Dec 4;7:e8166. doi: 10.7717/peerj.8166 (PMC6898986; doi:10.7717/peerj.8166)
Supplement: Supplemental Information 1 [file peerj-07-8166-s001.xlsx]

## Sheet: Sheet1
Sex	Age(y)	Side	BMI(kg/m2)	Symptom	Interval(y)	Etiology for first stricture	Preoperative ECT(Left/Right ml/min)	Primary procedures	ASA	Operation	Procedure	Operative time(min)	Blood loss(ml)	Complication	VAS	Stay(d)	Cost(¥)	Follow up(month)	Follow-up Result
Male	72	Right	22.49	Flank pain	3	Stone disease	/	Open uretero-ureterostomy	II	Uretero-ureterostomy	Robot	50	40	NO	2	6	53425	48	Decreased hydronephrosis
Male	18	Left	22.28	Flank pain	12	Congenital	/	Open pyeloplasty	II	Pyeloplasty	Robot	168	80	NO	2	6	60054	47	Decreased hydronephrosis
Male	18	Left	19.88	Asymptomatic	18	Congenital	43.67/86.63	Open pyeloplasty + double J stent	III	Pyeloplasty	Robot	150	100	NO	1	9	59876	45	Stable hydronephrosis + symptom resolution
Male	63	Right	27.31	Fever	16	Stone disease	25.74/16.2	Open pyeloplasty	III	Pyeloplasty	Robot	149	60	NO	3	10	45390	43	Decreased hydronephrosis
Male	59	Left	24.82	Asymptomatic	16	Stone disease	/	Open pyeloplasty	II	Pyeloplasty	Robot	107	100	NO	1	9	65437	43	Stable hydronephrosis + symptom resolution
Male	8	Left	13.44	Asymptomatic	1	Congenital	/	Laparoscopic pyeloplasty	I	Pyeloplasty	Robot	123	110	NO	3	7	55780	42	Decreased hydronephrosis
Female	25	Right	16.36	Asymptomatic	8	Congenital	/	Open pyeloplasty + double J stent	I	Pyeloplasty	Robot	77	100	NO	3	9	67854	41	Decreased hydronephrosis
Male	22	Left	21.22	Flank pain	1.5	Stone disease	/	Laparoscopic uretero-ureterostomy	II	Pyeloplasty	Robot	89	50	fever	5	6	70324	38	Stable hydronephrosis + unrelieved symptoms
Female	50	Left	19.98	Flank pain	13	Stone disease	/	Open pyeloplasty	I	Uretero-ureterostomy	Robot	72	80	NO	2	8	46446	37	Decreased hydronephrosis
Male	24	Left	23.78	Flank pain	1	Congenital	/	Laparoscopic pyeloplasty	I	Pyeloplasty	Robot	69	70	NO	3	7	54568	36	Decreased hydronephrosis
Female	43	Left	21.26	Flank pain	5	Congenital	15.6/64.9	Open pyeloplasty + endopyelotomy	II	Pyeloplasty	Robot	150	50	NO	3	7	50602	30	Stable hydronephrosis + unrelieved symptoms
Female	51	Right	22.48	Flank pain	3	Congenital	/	Open pyeloplasty	II	Pyeloplasty	Robot	115	10	NO	3	8	68889	28	Stable hydronephrosis + symptom resolution
Male	21	Left	19.75	Flank pain	1.5	Congenital	/	Laparoscopic pyeloplasty	II	Pyeloplasty	Robot	146	100	NO	2	6	66541	28	Stable hydronephrosis + unrelieved symptoms
Male	31	Left	24.39	Flank pain	4	Congenital	/	Laparoscopic pyeloplasty +nephrostomy	II	Pyeloplasty	Robot	145	300	NO	3	7	61845	27	Decreased hydronephrosis
Male	25	Left	24.77	Asymptomatic	10	Congenital	/	Open pyeloplasty	II	Pyeloplasty	Robot	80	300	NO	3	7	67805	27	Decreased hydronephrosis
Female	53	Right	21.83	Flank pain	9	Stone disease	/	Open pyeloplasty	II	Pyeloplasty	Robot	148	20	fever	3	5	73974	27	Decreased hydronephrosis
Male	24	Left	23.67	Flank pain	20	Congenital	/	Open pyeloplasty	I	Pyeloplasty	Robot	118	20	NO	2	4	56944	26	Decreased hydronephrosis
Male	41	Right	26.99	Flank pain	19	Stone disease	/	Open uretero-ureterostomy + balloon dilation	II	Uretero-ureterostomy	Robot	90	300	NO	5	5	63827	26	Stable hydronephrosis + symptom resolution
Female	64	Right	26.56	Flank pain	2	Stone disease	/	Open pyeloplasty	II	Pyeloplasty	Robot	167	60	NO	2	11	70602	23	Decreased hydronephrosis
Male	51	Right	21.77	Flank pain	1.5	Congenital	/	Laparoscopic pyeloplasty	II	Pyeloplasty	Robot	134	100	NO	2	8	48958	Lost	Lost
Male	18	Left	29.19	Asymptomatic	2	Congenital	/	Laparoscopic pyeloplasty	II	Pyeloplasty	Robot	278	100	NO	2	14	71588	19	Decreased hydronephrosis
Male	51	Left	26.37	Asymptomatic	8	Stone disease	/	Open pyeloplasty + nephrostomy	II	Pyeloplasty	Robot	115	50	NO	2	6	64830	19	Stable hydronephrosis + symptom resolution
Male	15	Right	25	Fever	1	Congenital	/	Laparoscopic pyeloplasty	I	Pyeloplasty	Open	185	80	NO	2	16	76735	59	Decreased hydronephrosis
Male	39	Right	21.88	Fever	31	Stone disease	52.24/18.71	Open pyeloplasty + nephrostomy	II	Pyeloplasty	Open	198	150	fever	1	11	41742	47	Decreased hydronephrosis
Male	17	Left	16.41	Flank pain	5	Congenital	/	Laparoscopic pyeloplasty	I	Pyeloplasty	Open	239	200	NO	2	8	35985	57	Stable hydronephrosis + unrelieved symptoms
Male	21	Right	22.09	Flank pain	8	Stone disease	/	Open pyeloplasty	I	Pyeloplasty	Open	111	300	NO	3	8	37736	20	Decreased hydronephrosis
Male	18	Left	24.07	Flank pain	0.5	Congenital	/	Open pyeloplasty	II	Pyeloplasty	Open	230	150	fever	3	10	35672	59	Decreased hydronephrosis
Male	48	Left	24.46	Asymptomatic	10	Ureteral polyp	37.6/70.02	Open uretero-ureterostomy	III	Uretero-ureterostomy	Open	153	100	NO	2	26	30896	39	Decreased hydronephrosis
Male	21	Left	22.13	Asymptomatic	0.5	Vascular anomalies	/	Laparoscopic pyeloplasty + balloon dilation + endopyelotomy	II	Pyeloplasty	Open	210	250	NO	2	16	35762	42	Decreased hydronephrosis
Female	48	Right	19.05	Asymptomatic	0.5	Stone disease	44.26/25.15	Laparoscopic uretero-ureterostomy	II	Uretero-ureterostomy	Open	163	100	fever	2	28	35748	52	Decreased hydronephrosis
Female	53	Right	25.78	Flank pain	2	Stone disease	/	Laparoscopic uretero-ureterostomy	II	Uretero-ureterostomy	Open	106	100	fever	1	10	39564	48	Stable hydronephrosis + symptom resolution
Female	31	Right	18.03	Asymptomatic	0.5	Stone disease	51.33/25.83	Open uretero-ureterostomy	II	Uretero-ureterostomy	Open	295	300	NO	3	18	35291	48	Decreased hydronephrosis
Female	42	Right	25.1	Flank pain	30	Stone disease	/	Open uretero-ureterostomy	I	Uretero-ureterostomy	Open	250	400	fever	3	13	39872	Lost	Lost
Male	21	Left	22.09	Flank pain	10	Stone disease	9.08/17.62	Open uretero-ureterostomy	II	Uretero-ureterostomy	Open	191	400	NO	1	11	40827	50	Decreased hydronephrosis
Male	55	Left	25.71	Flank pain	8	Stone disease	/	Open uretero-ureterostomy	II	Uretero-ureterostomy	Open	203	130	urine leakage	1	7	37829	20	Decreased hydronephrosis
Male	18	Left	22.41	Flank pain	17	Congenital	/	Open pyeloplasty	II	Pyeloplasty	Open	125	100	NO	2	9	39281	Lost	Lost
Female	45	Left	24.46	Asymptomatic	13	Congenital	/	Open pyeloplasty	II	Pyeloplasty	Open	223	160	fever	2	6	33029	46	Increased hydronephrosis
Male	30	Left	24.49	Asymptomatic	1	Vascular anomalies	/	Laparoscopic pyeloplasty	II	Pyeloplasty	Open	166	100	NO	2	11	32586	59	Decreased hydronephrosis
Female	53	Left	19.14	Asymptomatic	1	Congenital	28.33/54.41	Laparoscopic pyeloplasty	II	Pyeloplasty	Open	178	200	incision hematoma	2	9	34592	48	Decreased hydronephrosis
Male	58	Left	22.86	Flank pain	20	Congenital	/	Open pyeloplasty(2)	II	Pyeloplasty	Open	157	50	NO	2	7	31298	63	Decreased hydronephrosis
Female	54	Left	27.94	Haematuria	18	Congenital	/	Open pyeloplasty	II	Pyeloplasty	Open	134	200	fever	2	8	36500	56	Increased hydronephrosis
